# Supplementary material for: Inverted Pyramid Nanostructures Coupled with a Sandwich Immunoassay for SERS Biomarker Detection
Source: Nanomaterials (Basel). 2025 Jan 2;15(1):64. doi: 10.3390/nano15010064 (PMC11722957; doi:10.3390/nano15010064)
Supplement: Supplementary file 1 [file nanomaterials-15-00064-s001.zip]

Archive with 1 entries (1 files):
- nanomaterials-3367427-supplementary.pdf
